# Supplementary material for: Virulence and Resistance of Pseudomonas aeruginosa Isolated from Poultry in Brazil
Source: Microorganisms. 2025 Oct 21;13(10):2402. doi: 10.3390/microorganisms13102402 (PMC12566092; doi:10.3390/microorganisms13102402)
Supplement: Supplementary file 1 [file microorganisms-13-02402-s001.zip]

Archive with 1 entries (1 files):
- microorganisms-3856321-supplementary.pdf
